# Supplementary material for: Residual OXPHOS is required to drive primary and metastatic lung tumours in an orthotopic breast cancer model
Source: Front Oncol. 2024 May 1;14:1362786. doi: 10.3389/fonc.2024.1362786 (PMC11094293; doi:10.3389/fonc.2024.1362786)
Supplement: Supplementary file 3 [file Table_1.xlsx]

## Sheet: Hallmark_All
co+1:991mparison	pathway	pval	padj	log2err	ES	NES	size	leadingEdge
GSEAPos_p0SC_vs_p0SCL	HALLMARK_MYC_TARGETS_V1	0.043956	0.312188	0.213928	0.739504	1.28018	88	Hnrnpa3,Snrpd2,Dut,Snrpg,Eef1b2,Snrpd3,Snrpb2,Rps3,Rps10,Cops5,Lsm7,Mcm7,Pole3,Ap3s1,Rfc4,Pabpc1,Phb,Bub3,Prdx4,Odc1,Psma4,Exosc7,Rrm1,Set,Erh,Rplp0,Rpl6,Apex1,Nme1,H2az1,Ppia,Eif2s2,Ranbp1,Cox5a,Lsm2,Ssb,Tufm,Rpl14,Serbp1,Eif1ax,Ilf2,Mrpl23,Psma7,Impdh2,Cbx3,Ndufab1,Stard7
GSEAPos_p0SC_vs_p0SCL	HALLMARK_E2F_TARGETS	0.0869131	0.323486	0.148262	0.685529	1.19037	119	Plk1,Hmgb2,Dut,Cks1b,Dctpp1,Bub1b,Stmn1,Cdk1,Tcf19,Mcm7,Cdkn2c,Spc24,Ccnb2,Rad21,Plk4,Rpa3,Ilf3,Prdx4,Mki67,Mre11a,Ncapd2,Cdkn3,Chek2,Nudt21,Ube2t,Nme1,Paics,Snrpb,H2az1,Cbx5,Cdca3,Tk1,Espl1,Ranbp1,Msh2,Tipin,Ubr7,H2ax,Top2a,Rfc3,Lig1,Spc25,Chek1,Pop7,Kif4,Birc5,Exosc8,Cdkn1b,Racgap1,Cnot9,Hmgb3,Rfc1,Hmmr,Dnmt1,Mcm6,Hmga1,Smc4,Naa38,Cenpe,Dek
GSEAPos_p0SC_vs_p0SCL	HALLMARK_FATTY_ACID_METABOLISM	0.362637	0.453297	0.0605093	0.596857	1.03136	68	Lgals1,Gstz1,Pts,Odc1,Sdhd,Cpox,Apex1,H2az1,Idh1,Auh,Aldh3a2,Ech1,Cbr1,Mdh2,Prdx6,Sms,Dhcr24,Cpt2,Acaa1a,Trp53inp2,Adipor2,Hsd17b10,Idh3b,Mcee,Acadm,Pdhb,Maoa,Nsdhl,D2hgdh,Aldh3a1
GSEAPos_p0SC_vs_p0SCL	HALLMARK_GLYCOLYSIS	0.230769	0.366821	0.0833634	0.633131	1.09689	86	Stmn1,B3gat3,Cdk1,Pkm,Arpp19,Taldo1,Cenpa,Txn1,Polr3k,Copb2,Pgls,Ier3,Gpc1,Ppia,Idh1,Kif20a,Agl,Cth,B4galt1,Ext1,Mdh2,Chst2,Pygb,Pam,Egln3,Hax1,Hmmr
GSEAPos_p0SC_vs_p0SCL	HALLMARK_G2M_CHECKPOINT	0.0729271	0.323486	0.16318	0.702102	1.21971	115	Plk1,Nusap1,Ccnd1,Cks1b,Dtymk,Stmn1,Tpx2,Cdk1,Numa1,Cdkn2c,Top1,Ccnb2,Rad21,Cenpa,Plk4,Bub3,Nup98,Ilf3,Nek2,Mki67,Odc1,H2az2,Cbx1,Kif11,Cdkn3,Knl1,Smad3,H2az1,Slc12a2,Hif1a,Espl1,Cenpf,Hmgn2,H2ax,Ube2c,Top2a,Cul3,Cul4a,Chek1,Kif15,Kif4,Birc5,Cdkn1b,Arid4a,Racgap1,Incenp,Bub1
GSEAPos_p0SC_vs_p0SCL	HALLMARK_MITOTIC_SPINDLE	0.0879121	0.323486	0.147331	0.687721	1.19466	114	Plk1,Nusap1,Tlk1,Dlg1,Ralbp1,Tpx2,Ckap5,Cdk1,Rasa2,Numa1,Ccnb2,Taok2,Epb41l2,Epb41,Nek2,Kif11,Bcl2l11,Gsn,Espl1,Cenpf,Rasa1,Cttn,Cntrl,Als2,Bin1,Top2a,Cep57,Dync1h1,Mid1ip1,Kif15,Kif4,Actn4,Birc5,Pcnt,Racgap1,Incenp,Nck2,Bub1,Rfc1,Wasf2,Smc4,Cdc42ep1,Bcr,Anln,Cenpe,Ttk,Cdc42ep4,Atg4b,Map3k11,Fbxo5,Lats1,Pcm1,Smc1a,Cdc27,Klc1
GSEAPos_p0SC_vs_p0SCL	HALLMARK_HEME_METABOLISM	0.10989	0.323486	0.130106	0.695719	1.20166	77	H1f0,Cir1,Top1,Epb41,Lamp2,Pgls,Cpox,Glrx5,Tfdp2,Cast,Igsf3
GSEAPos_p0SC_vs_p0SCL	HALLMARK_NOTCH_SIGNALING	0.100899	0.323486	0.13649	0.778396	1.30236	15	Ccnd1,Hes1,Rbx1
GSEAPos_p0SC_vs_p0SCL	HALLMARK_UV_RESPONSE_DN	0.231768	0.366821	0.0831291	0.63616	1.09931	61	Dlg1,Rasa2,Rxra,Phf3,Sri,Anxa2,Smad3,Prdm2,Tgfbr2,Ddah1,Cdkn1b,Syne1,Ltbp1,Rnd3,Id1,Erbb2,Prkar2b,Cdk13,Prkca,Nek7,Pex14,Tjp1
GSEAPos_p0SC_vs_p0SCL	HALLMARK_KRAS_SIGNALING_DN	0.972028	0.972028	0.00773927	0.432174	0.745064	51	Prkn,Prodh,Chst2,Gamt,Vps50,Lfng,Mfsd6,Atp6v1b1,Bard1,Skil,Zfp112,Klhdc8a,Pdk2,Grid2,Entpd7,Shox2,Cdkal1,Camk1d
GSEAPos_p0SC_vs_p0SCL	HALLMARK_APICAL_JUNCTION	0.26973	0.405477	0.0751182	0.624436	1.0791	79	Dlg1,Gnai2,Actn1,Taok2,Epb41l2,Mmp9,Rras,Vasp,Rsu1,Parva,Rasa1,Tspan4,Myl12b,B4galt1,Pfn1,Pik3cb,Nectin2,Dhx16,Actn4,Nf2,Itga2,Ptk2,Nlgn2,Gamt,Cd276,Vcam1,Tjp1,Akt2,Skap2
GSEAPos_p0SC_vs_p0SCL	HALLMARK_ANGIOGENESIS	0.192807	0.3589	0.0934449	0.6996	1.17053	15	Timp1,Cxcl5,Lrpap1,Tnfrsf21,Itgav,Ptk2
GSEAPos_p0SC_vs_p0SCL	HALLMARK_PANCREAS_BETA_CELLS	0.739261	0.770063	0.0270967	0.512872	0.85408	13	Srp9,Srp14,Pax6,Pcsk2,Spcs1,Stxbp1,Syt13
GSEAPos_p0SC_vs_p0SCL	HALLMARK_P53_PATHWAY	0.301698	0.430998	0.0694481	0.611428	1.05863	83	Rps27l,Bax,Rxra,Rgs16,Hint1,Rpl36,Jun,Ccnk,Prkab1,Ier3,Cd81,Vamp8,Rad9a,Cd82,Wwp1,Sertad3,Epha2,Lif,Upp1,Ccnd3,Dgka,Rchy1,Def6,H2aj,Slc7a11,H1f2,Ralgds,F2r,Hdac3,Rpl18,St14,Slc19a2,Fbxw7,Tm7sf3,Gm2a,Btg1,Procr,Notch1,Gadd45a,Ip6k2,Rack1
GSEAPos_p0SC_vs_p0SCL	HALLMARK_PI3K_AKT_MTOR_SIGNALING	0.346653	0.446989	0.0626618	0.60912	1.04335	40	Tnfrsf1a,Cdk1,Ywhab,Ptpn11,Cfl1,Ppp1ca,Akt1,Pfn1,Cdkn1b,Rit1,Acaca,Rps6ka3,Prkag1,Arpc3,Nck1,Mapkap1,Pikfyve,Csnk2b,Nfkbib,Prkar2a,Plcg1
GSEAPos_p0SC_vs_p0SCL	HALLMARK_OXIDATIVE_PHOSPHORYLATION	0.00375531	0.187765	0.431708	0.797149	1.38301	126	Cox7a2,Timm8b,Ndufc2,Atp5j2,Fdx1,Cox8a,Uqcr11,Ndufb2,Ndufs3,Bax,Atp5o,Atp5g1,Polr2f,Uqcr10,Atp5l,Atp5c1,Atp5d,Atp5k,Atp5g2,Ndufa8,Ndufa2,Cox6c,Dlat,Ndufa3,Atp5g3,Etfb,Acat1,Slc25a4,Atp5e,Cox7b,Ndufb8,Cox6b1,Ndufc1,Acadsb,Ndufa4,Uqcrfs1,Sdhd,Cox5b,Mrps12,Ndufs8,Ndufb3,Cox7c,Ndufb7,Tomm22,Ndufv2,Slc25a12,Mrpl11,Ndufa5,Atp1b1,Mrps22,Idh1,Cox5a,Abcb7,Fxn,Ech1,Etfa,Uqcrc1
GSEAPos_p0SC_vs_p0SCL	HALLMARK_APOPTOSIS	0.04995	0.312188	0.199915	0.748024	1.29072	72	H1f0,Ccnd1,Hmgb2,Bax,Timp1,Gpx1,Ank,Ctnnb1,Jun,Ier3,Dap3,Casp3,Bcl2l11,Casp8,Gsn,Rela,Cth,Top2a,Tspo,Pea15a
GSEAPos_p0SC_vs_p0SCL	HALLMARK_TGF_BETA_SIGNALING	0.193806	0.3589	0.0931455	0.668609	1.13867	31	Ctnnb1,Id2,Fkbp1a,Rhoa,Ppp1ca,Smad3,Ltbp2,Smurf2,Furin,Hdac1,Arid4b,Id1,Cdk9,Trim33,Junb,Tjp1,Eng,Wwtr1,Rab31,Fnta
GSEAPos_p0SC_vs_p0SCL	HALLMARK_HEDGEHOG_SIGNALING	0.761239	0.776774	0.0255523	0.505816	0.845892	16	Ldb1,Rasa1,Dpysl2,Pml,Unc5c,Adgrg1
GSEAPos_p0SC_vs_p0SCL	HALLMARK_PROTEIN_SECRETION	0.482517	0.561067	0.0472587	0.57012	0.979117	45	Ap3s1,Adam10,Lamp2,Copb2,Rab5a,Arcn1,Rab14,Stx16,Pam,Snx2,Vamp4,Rps6ka3,Rab9,Gnas,Stam,Igf2r,Ocrl,Rab22a,Scrn1,Snap23,Ap2s1,Atp6v1b1,Gosr2,Gla,Arfgef1,Ergic3,Ctsc,Zw10,Tsg101
GSEAPos_p0SC_vs_p0SCL	HALLMARK_XENOBIOTIC_METABOLISM	0.102897	0.323486	0.135002	0.697953	1.20614	79	Ddah2,Tnfrsf1a,Ahcy,Arpp19,Pts,Aldh2,Comt,Id2,Sertad1,Ptgr1,Igfbp4,Csad,Idh1,Lpin2,Ech1,Abcc3,Cbr1,Cyp2e1,Fah,Epha2,Ddt,Marchf6,Asl,Upp1,Nqo1,Smox
GSEAPos_p0SC_vs_p0SCL	HALLMARK_DNA_REPAIR	0.177822	0.3589	0.0982123	0.652607	1.1296	84	Dut,Polr2f,Edf1,Ercc1,Rfc4,Rpa3,Bola2,Nudt9,Nudt21,Vps37b,Ddb1,Nme1,Pold4,Nme3,Dguok,Nelfb,Polr2k,Rbx1,Nme4,Taf10,Rrm2b,Polr2e,Snapc5,Rfc3,Lig1,Gtf2h1,Arl6ip1,Impdh2,Polr2g,Gtf2a2,Polr2i,Gtf2h5,Bcam,Polr3gl,Polr1d,Polr2j,Ercc8,Tyms,Cetn2,Mpg,Gsdme,Zwint,Pola1,Rfc2
GSEAPos_p0SC_vs_p0SCL	HALLMARK_COMPLEMENT	0.024975	0.312188	0.287857	0.795223	1.37515	63	Gata3,Fdx1,Ehd1,Calm3,Timp1,Gnai2,Calm1,Cxcl1,Ppp4c,Lamp2,S100a13,Plscr1,Jak2,Casp3,Msrb1,Ctsl,Sh2b3,Pla2g7,Pfn1,Gnb2
GSEAPos_p0SC_vs_p0SCL	HALLMARK_MTORC1_SIGNALING	0.175824	0.3589	0.0988903	0.656886	1.13459	77	Plk1,Psph,Atp5g1,Mthfd2l,Cops5,Pdap1,Slc2a3,Psma4,Uchl5,Elovl6,Cd9,Tm7sf2,Acly,Ppia,Eif2s2,Idh1,Cth,Fkbp2,Dhcr24,Stard4,Gtf2h1,Hmbs,Scd1,Egln3,Adipor2,Bub1,Rit1,Acaca,Slc7a11,Psmd13,Niban1,Ddx39a,Psmb5,Sord,Psmg1,Skap2
GSEAPos_p0SC_vs_p0SCL	HALLMARK_MYOGENESIS	0.678322	0.737306	0.0314209	0.530002	0.914519	72	Mef2a,Tpm3,Klf5,Gsn,Agl,Bin1,Igfbp7,Scd1,Myl6b,Nqo1,Fdps,Rit1,Pick1,Mapk12,Mef2d,Pfkm,Pde4dip,Akt2,Mras,Wwtr1,Mylpf,Scd2,Notch1,Rb1,Fkbp1b,Cdkn1a,Ctf1,Itgb5,Kifc3,Erbb3,Tnnt2,Cacna1h,Cnn3,Tead4,Mapre3,Svil,Hdac5,Schip1
GSEAPos_p0SC_vs_p0SCL	HALLMARK_INTERFERON_ALPHA_RESPONSE	0.716284	0.762004	0.0287155	0.51813	0.873112	21	Ifitm2,Plscr1,Casp8,Cnp,Lpar6,Procr,Elf1,Ifitm1,Casp1,Psmb8,Parp12
GSEAPos_p0SC_vs_p0SCL	HALLMARK_IL2_STAT5_SIGNALING	0.348651	0.446989	0.0623861	0.602092	1.04054	80	Dcps,S100a1,Ahcy,Ptrh2,Phlda1,Slc2a3,Rgs16,Odc1,Ahnak,Plscr1,Pou2f1,Casp3,Cd81,Ckap4,Snx9,Spred2,Alcam,Fah,Lrrc8c,Tnfrsf21,Furin,Lif,Etv4,Ccnd3,Itgav,Irf8,Igf2r,Slc29a2,Socs2,Sh3bgrl2,Prkch,Plpp1,Cd86,Gpx4,Bcl2l1,Ccne1,Spp1,Swap70,Cish,Pdcd2l
GSEAPos_p0SC_vs_p0SCL	HALLMARK_KRAS_SIGNALING_UP	0.135864	0.323486	0.11524	0.67915	1.17365	79	Mmd,Ank,Trib1,Rgs16,Id2,Mmp9,Strn,Rbm4,Spry2,Ets1,Prkg2,Lif,Etv4,Trib2,Ly96,Itga2,Plek2,Irf8,Gng11,Dnmbp,Cbr4,Hdac9,Akt2,Eng,Dusp6,Birc3
GSEAPos_p0SC_vs_p0SCL	HALLMARK_COAGULATION	0.175824	0.3589	0.0988903	0.6719	1.15603	46	Timp1,S100a1,Mmp3,Crip2,Lamp2,S100a13,Mmp9,Cd9,Ctsl,Gsn,Klf7,Gnb2,Fn1,Furin,Itga2,Timp3,Gng12,Rapgef3,Dusp6,Capn2,Mmp10
GSEAPos_p0SC_vs_p0SCL	HALLMARK_ESTROGEN_RESPONSE_EARLY	0.413586	0.504374	0.0543434	0.58342	1.01009	89	Ccnd1,Tiparp,Hes1,Car12,Plaat3,Jak2,Deptor,Scarb1,Igfbp4,Syngr1,B4galt1,Ugcg,Chpt1,Npy1r,Mast4,Tgif2,Rbbp8,Med24,Areg,Rhod,Arl3,Slc19a2,Ptges,Aqp3,Frk,Mill2,Rab31,Elf1,Inpp5f,Fdft1,Elovl5,Foxc1,Fos,Cish,Gla,Isg20l2
GSEAPos_p0SC_vs_p0SCL	HALLMARK_HYPOXIA	0.275724	0.405477	0.0739901	0.624709	1.07856	73	Slc2a3,Tiparp,Jun,Sdc4,Car12,Ier3,Scarb1,Anxa2,Errfi1,Gpc1,Noct,Klf7,Ets1,Ext1,Slc25a1,Zfp36,Prdx5,Chst2,Pam,Cdkn1b,Lxn,Aldoc,Klhl24,Rbpj,Tgfb3,Pnrc1,Prkca,Cavin3
GSEAPos_p0SC_vs_p0SCL	HALLMARK_ADIPOGENESIS	0.134865	0.323486	0.115734	0.675004	1.16875	96	Cox8a,Uqcr11,Ndufs3,Atp5o,Uqcr10,Cdkn2c,Taldo1,Dlat,Etfb,Cox7b,Aldh2,Elovl6,Scarb1,Uck1,Ndufb7,Acly,Ndufa5,Ppm1b,Idh1,Mtch2,Aplp2,Ech1,Slc25a1,Pim3,Uqcrc1,Mdh2,Ucp2,Cpt2,Fah,Ddt,Bcl2l13,Ndufab1,Adipor2,Grpel1,Atp1b3,Chuk,Cox6a1,Rmdn3,Acadm,Lipe,Vegfb,Pex14,Cat,Lpcat3,Prdx3,Tst,Idh3a
GSEAPos_p0SC_vs_p0SCL	HALLMARK_ESTROGEN_RESPONSE_LATE	0.212787	0.366821	0.0878313	0.639102	1.1063	82	Ccnd1,Cox6c,Fabp5,Etfb,Plk4,Id2,Car12,Plaat3,Jak2,Cd9,Scarb1,Igfbp4,Rabep1,Kif20a,Aldh3a2,Top2a,Zfp36,Chpt1,Lsr,Idh2,Npy1r,Ass1,Plxnb1,Prkar2b,Rbbp8,Areg,Arl3,St14,Sord,Tst,Ptges,Frk,Mill2,Btg3,Rab31,Fdft1,Elovl5,Dnajc12,Foxc1,Fos,Cish,Gla
GSEAPos_p0SC_vs_p0SCL	HALLMARK_CHOLESTEROL_HOMEOSTASIS	0.322677	0.446989	0.0661326	0.618366	1.05753	38	Fabp5,Ctnnb1,Plscr1,Cd9,Tm7sf2,Stx5a,Errfi1,Ech1,Stard4,Atxn2,Alcam,Scd1,Aldoc,Fdps,Gpx8,Pcyt2,Abca2,Niban1,Pnrc1,Mvk,Nsdhl
GSEAPos_p0SC_vs_p0SCL	HALLMARK_EPITHELIAL_MESENCHYMAL_TRANSITION	0.0196757	0.312188	0.352488	0.824063	1.42396	68	Crlf1,Timp1,Lgals1,Mcm7,Cxcl1,Mmp3,Ppib,Id2,Jun,Sdc4,Cxcl5,Igfbp4,Gpc1,Mgp
GSEAPos_p0SC_vs_p0SCL	HALLMARK_UV_RESPONSE_UP	0.532468	0.605077	0.0427591	0.55738	0.962314	73	Pole3,Pdap1,Rfc4,Slc25a4,Cxcl1,Eif5,Nfkbia,Casp3,Ctsl,Bcl2l11,Rxrb,H2ax,Nr4a1,Furin,Mrpl23,Psmc3,Acaa1a,Ccnd3,Grpel1,Cnp,Junb,Hyal2,Tst,Maoa,Aqp3,Btg1,Ppat,Dlg4,Ap2s1,Btg3,Prkaca,Fen1,Ccne1,Fos,Tyro3,Wiz,Klhdc3,Mark2,Gls,Atp6v1f
GSEAPos_p0SC_vs_p0SCL	HALLMARK_SPERMATOGENESIS	0.212787	0.366821	0.0878313	0.652465	1.12473	49	Cdk1,Taldo1,Ncaph,Rfc4,Ccnb2,Nek2,Cdkn3,Slc12a2,Agfg1,Pebp1,Strbp,Nf2,Bub1,Tsn,Hoxb1,Ttk,Psmg1,Phkg2,Dbf4
GSEAPos_p0SC_vs_p0SCL	HALLMARK_IL6_JAK_STAT3_SIGNALING	0.234765	0.366821	0.0824344	0.649773	1.10503	32	Tnfrsf1a,Ptpn11,Cxcl1,Jun,Cd9,Stat3,Tnfrsf21,Hax1
GSEAPos_p0SC_vs_p0SCL	HALLMARK_REACTIVE_OXYGEN_SPECIES_PATHWAY	0.126873	0.323486	0.119888	0.727637	1.23624	28	Mgst1,Cdkn2d,Prdx4,Txn1,Egln2,Prdx6,Prdx2,Ptpa,Nqo1,Hmox2,Ndufa6
GSEAPos_p0SC_vs_p0SCL	HALLMARK_ANDROGEN_RESPONSE	0.0949051	0.323486	0.141225	0.714988	1.23337	58	H1f0,Ccnd1,Ank,Actn1,Elk4,Dbi,Tnfaip8,Akt1,Arid5b,B4galt1,Sms,Dhcr24,Scd1,Pias1,Ccnd3,Itgav,Stk39,Xrcc5,Rps6ka3,Ube2i
GSEAPos_p0SC_vs_p0SCL	HALLMARK_MYC_TARGETS_V2	0.041958	0.312188	0.21925	0.874001	1.45546	13	Plk1,Dctpp1,Rabepk,Exosc5,Phb,Plk4
GSEAPos_p0SC_vs_p0SCL	HALLMARK_WNT_BETA_CATENIN_SIGNALING	0.574426	0.638251	0.0392759	0.568989	0.949945	14	Ctnnb1,Csnk1e,Skp2,Rbpj,Notch1,Maml1,Wnt6,Hdac5
GSEAPos_p0SC_vs_p0SCL	HALLMARK_PEROXISOME	0.0639361	0.323486	0.175204	0.755351	1.29723	45	Pex13,Ercc1,Nudt19,Pabpc1,Slc25a4,Fis1,Idh1,Msh2,Slc35b2,Ech1,Top2a,Dhcr24,Prdx5,Tspo,Isoc1,Acaa1a,Idh2
GSEAPos_p0SC_vs_p0SCL	HALLMARK_BILE_ACID_METABOLISM	0.11988	0.323486	0.123842	0.706712	1.21894	50	Pex13,Rxra,Idh1,Slc35b2,Dhcr24,Prdx5,Nedd4,Isoc1,Pecr,Idh2
GSEAPos_p0SC_vs_p0SCL	HALLMARK_INTERFERON_GAMMA_RESPONSE	0.477522	0.561067	0.0477342	0.5664	0.978254	59	Samhd1,Ifitm2,Plscr1,Jak2,Nfkbia,Sri,Casp3,Casp8,Hif1a,Vamp8,Stat3,Tnfaip2,Arid5b,St3gal5,Isoc1,Upp1,Irf8,Pla2g4a,Psma2
GSEAPos_p0SC_vs_p0SCL	HALLMARK_APICAL_SURFACE	0.03996	0.312188	0.224966	0.886058	1.46791	12	Gata3,Adam10
GSEAPos_p0SC_vs_p0SCL	HALLMARK_ALLOGRAFT_REJECTION	0.343656	0.446989	0.063079	0.600611	1.039	66	Timp1,Rps3a1,Rpl39,Rps9,Mmp9,Jak2,Rps19,Nme1,Hif1a,Akt1,Ets1,Rpl9,Lif,Ccnd3,Irf8,Ly75,F2r,Eif3j2,Hdac9,Stab1,Nck1,Cd86,Galnt1,Cd3d,Abi1,Brca1,Bcl10
GSEAPos_p0SC_vs_p0SCL	HALLMARK_TNFA_SIGNALING_VIA_NFKB	0.121878	0.323486	0.122679	0.68164	1.18001	88	Ccnd1,Ehd1,Phlda1,Slc2a3,Tiparp,Nfe2l2,Trib1,Cxcl1,Hes1,Id2,Jun,Sdc4,Nfkbia,Ier3,Cxcl5,Smad3,Tnfaip8,Rela,Ier2,Tnfaip2,B4galt1,Zfp36,Nr4a1,Lif,Slc16a6,Fosl1,Egr1,Sik1
GSEAPos_p0SC_vs_p0SCL	HALLMARK_INFLAMMATORY_RESPONSE	0.02997	0.312188	0.261664	0.783963	1.35235	58	Csf3,Timp1,Slamf1,Axl,Rgs16,Nfkbia,Sri,Cxcl5,Hif1a,Rela,Cd82,Slc31a2,Chst2,Lif,Irak2
GSEAPos_p0SC_vs_p0SCL	HALLMARK_UNFOLDED_PROTEIN_RESPONSE	0.18981	0.3589	0.0943564	0.66539	1.13973	40	Wipi1,Exosc2,Cks1b,Exosc5,Imp3,Cxxc1,Rps14,Lsm4,Banf1,H2ax,Exosc1,Dcp2,Fus,Cebpb,Lsm1,Paip1,Zbtb17
GSEAPos_D5_vs_D5LM	HALLMARK_MYC_TARGETS_V1	0.031968	0.0749251	0.252961	0.607219	1.13822	129	Etf1,Ifrd1,Cad,Eif3j1,Cul1,Snrpd1,Ctps,Kpnb1,Usp1,Eif3b,Ap3s1,Odc1,Stard7,Ptges3,Srsf1,Iars,Cct5,Pwp1,Dek,C1qbp,Cbx3,Pa2g4,Ddx21,Canx,Tcp1,Gspt1,Eprs,Impdh2,Ppm1g,Nop56,Serbp1,Cct7,Xpot,Psmd1,Psma4,Cct4,Ncbp1,Mcm7,Vdac1,Psmd7,Hnrnpu,Hnrnpa2b1,Sf3a1,Psmd3,Rad23b,Eif4e,Eif3j2,Fam120a,Eif4h,Smarcc1,Mcm5,Ccna2,Hdgf,Txnl4a,Pcbp1,Hsp90ab1,Cct2,Snrpa,Eif2s2,G3bp1,Srm,Kpna2,Hnrnpr,Tufm,Ywhae,Tra2b,Hspd1,…
GSEAPos_D5_vs_D5LM	HALLMARK_E2F_TARGETS	0.184815	0.264022	0.0959207	0.569287	1.06724	130	Mthfd2,Rad50,Ctps,Usp1,Smc6,Cenpe,Suv39h1,Rad21,Melk,Srsf1,Nup153,Smc3,Dek,Lmnb1,Nbn,Rbbp7,Top2a,Pa2g4,Pold3,Ssrp1,Tbrg4,Ctcf,Rfc1,Brca1,Mki67,Gspt1,Dck,Paics,Hmmr,Ncapd2,Lbr,Nop56,Cdc25b,Tubb5,Cbx5,Mcm7,Bub1b,Plk1,Hells,Pole4,Prps1,H2ax,Psip1,Slbp,Mcm5,Cdca8,Smc4,Cdca3,Cnot9,Pold1,Racgap1,Kpna2,Diaph3,Luc7l3,Tra2b,Rrm2,Srsf2,Rad51ap1,Cdc20,Mcm3,Asf1b,Espl1,Ppm1d,Smc1a,Cse1l,Asf1a,Phf5a,Kif18b,Ak…
GSEAPos_D5_vs_D5LM	HALLMARK_FATTY_ACID_METABOLISM	0.0129281	0.0538671	0.38073	0.653851	1.2109	79	Aldh9a1,Hmgcs1,Idi1,Fasn,Dhcr24,Me1,Idh3b,Trp53inp2,Rdh11,Grhpr,Cpt2,Acads,Odc1,Pdha1,Nbn,Hccs,Acaa1a,Kmt5a,Acadvl,Gstz1,Aco2,Dld,Maoa,Auh,Metap1,Suclg2,Acsl1,Aldh3a2,Ywhah,Acsl5,Hsd17b7,Sms,Pdhb,Eci2
GSEAPos_D5_vs_D5LM	HALLMARK_GLYCOLYSIS	0.118881	0.193355	0.124434	0.585845	1.09659	113	Egln3,Aldh9a1,Me2,Me1,Tgfa,Slc25a13,Plod2,Isg20,Pfkp,Gpc1,Hk2,Qsox1,Ier3,Gnpda1,Sdc1,Gys1,Pgls,Met,Gfpt1,Galk2,Ero1a,Hspa5,Dld,Got1,Hmmr,B3gat3,Galk1,Abcb6,Col5a1,Pkp2,Fkbp4,Pdk3,Capn5,Kif2a,Cln6,Pygb,Rars,B4galt2,Prps1,Mxi1,B3gnt3,Vegfa,Cited2,Slc25a10,P4ha1,Glrx,Homer1,B4galt1,Ndufv3,Il13ra1,Zfp292,P4ha2,Ecd,Sod1,Ugp2,Cth,Pgk1,Cd44,Cog2,Glce,G6pdx,B4galt7,Pgam1
GSEAPos_D5_vs_D5LM	HALLMARK_G2M_CHECKPOINT	0.00739898	0.0452529	0.407018	0.626795	1.1764	139	Sqle,Kif5b,Casp8ap2,Cul1,Slc12a2,Hif1a,Slc7a1,Snrpd1,Mtf2,Atrx,Arid4a,Kpnb1,Cenpe,Suv39h1,Ccnt1,Rad21,Pura,Dr1,Knl1,Odc1,Mnat1,Lig3,Srsf1,Nsd2,Lmnb1,Bub1,Top2a,Upf1,Numa1,Kmt5a,Nup50,Prmt5,Ctcf,Map3k20,Tnpo2,Mki67,Gspt1,Slc7a5,Hmmr,Lbr,Cdc27,Cdc25b,Uck2,Slc38a1,E2f1,Kif23,Incenp,Hnrnpu,Plk1,Ewsr1,Rad23b,Cbx1,H2ax,Top1,Smarcc1,Srsf10,Mcm5,Ythdc1,Ccna2,Cul3,Odf2,Kif20b,Smc4,G3bp1,Prpf4b,Racgap1,Prc…
GSEAPos_D5_vs_D5LM	HALLMARK_MITOTIC_SPINDLE	0.13986	0.211909	0.113313	0.576328	1.08224	142	Cep192,Rock1,Kif5b,Clip2,Arhgap5,Farp1,Rapgef6,Cdc42ep1,Fscn1,Rictor,Sac3d1,Stk38l,Cenpe,Apc,Smc3,Ezr,Lmnb1,Bub1,Tlk1,Top2a,Numa1,Myh9,Cd2ap,Rfc1,Sptbn1,Mapre1,Bcr,Map3k11,Vcl,Sos1,Cdc27,Kif23,Tubgcp6,Incenp,Fgd6,Ppp4r2,Plk1,Nin,Pcgf5,Actn4,Ccdc88a,Dync1h1,Lats1,Kifap3,Anln,Pcm1,Pkd2,Kif20b,Smc4,Racgap1,Prc1,Llgl1,Kif1b,Synpo,Kif3c,Ckap5,Ywhae,Gsn,Kif11,Myo9b,Cep57,Cenpj,Espl1,Dock4,Smc1a,Cdk5rap…
GSEAPos_D5_vs_D5LM	HALLMARK_HEME_METABOLISM	0.342657	0.417875	0.0632191	0.552269	1.03184	108	Add2,Asns,Fech,Agpat4,Mocos,Sidt2,Mkrn1,Slc2a1,Nr3c1,Rnf19a,Lrp10,Pgls,Ppp2r5b,Map2k3,Abcb6,Nudt4,Gapvd1,Cdc27,Ell2,Bpgm,Tfdp2,Slc25a37,Igsf3,Gmps,Bcam,Vezf1,Top1,Mxi1,Hdgf,Acp5,Fbxo7,Ncoa4,Clcn3,Xpo7,Slc6a9,Bsg,Picalm,Lpin2,Arl2bp,P4ha2,Eif2ak1,Hmbs,Bach1,Mark3,Bnip3l,Foxo3,Arhgef12,Foxj2
GSEAPos_D5_vs_D5LM	HALLMARK_NOTCH_SIGNALING	0.474525	0.494297	0.048022	0.575115	1.01229	19	Cul1,Jag1,Prkca,Fbxw11,Hes1,Fzd7,Dtx4,Notch1,Notch2
GSEAPos_D5_vs_D5LM	HALLMARK_UV_RESPONSE_DN	0.237762	0.3213	0.0817516	0.57007	1.06093	93	Bhlhe40,Prdm2,Serpine1,Insig1,Ccn1,Syne1,Slc7a1,Atrx,Inpp4b,Nr3c1,Scaf8,Met,Map1b,Has2,Prkar2b,Gja1,Ddah1,Cdk13,Prkca,Nipbl,Pten,Vav2,Cdon,Mios,Smad7,Scn8a,Ythdc1,Cited2,Dmac2l,Phf3,Fzd2,Akt3,Pmp22,Tent4a,Dyrk1a,Anxa4,Zmiz1,Bmpr1a,Aggf1,Prkce,Cdc42bpa,Id1
GSEAPos_D5_vs_D5LM	HALLMARK_KRAS_SIGNALING_DN	0.0166719	0.0586706	0.352488	0.656221	1.21079	66	Rsad2,Serpinb2,Arhgdig,Gamt,Mast3
GSEAPos_D5_vs_D5LM	HALLMARK_APICAL_JUNCTION	0.0181738	0.0586706	0.352488	0.635289	1.18689	103	Mmp9,Cldn4,Flnc,Mvd,Nectin1,Insig1,Pals1,Zyx,Fscn1,Nlgn2,Ldlrap1,Speg,Plcg1,Lamc2,Gamt,Exoc4,Pbx2,Vasp,Myh9,Skap2,Map3k20,Gnai2,Vcl,Msn,Nectin2,Actb,Pten,Vav2,Ywhah,Cd276,Pik3cb,Actn4,Amigo2
GSEAPos_D5_vs_D5LM	HALLMARK_ANGIOGENESIS	0.562438	0.573916	0.0402478	0.555588	0.96319	14	Jag1,Ccnd2,Vav2,Vegfa,Pglyrp1,Itgav
GSEAPos_D5_vs_D5LM	HALLMARK_PANCREAS_BETA_CELLS	0.296703	0.370879	0.0702813	0.702043	1.16338	6	Stxbp1,Srprb,Akt3
GSEAPos_D5_vs_D5LM	HALLMARK_P53_PATHWAY	0.00814552	0.0452529	0.38073	0.635473	1.1896	116	F2r,Cd82,Tpd52l1,Tap1,Gm2a,Lif,Tgfa,Fos,Elp1,Phlda3,Fbxw7,Tm7sf3,Ier3,Sdc1,Traf4,Sat1,Hbegf,Abhd4,Pom121,Fdxr,Zfp36l1,Mapkapk3,Ccnd2,Def6,Cd81,Tprkb,Ptpn14,Ccng1,Prkab1,Sp1,Dgka,Rgs16,Rrp8,Sec61a1,Mdm2,Jun,Ctsd,Mxd4,Plk3,H1f2,Dnttip2,Ndrg1,Rb1
GSEAPos_D5_vs_D5LM	HALLMARK_PI3K_AKT_MTOR_SIGNALING	0.0999001	0.178393	0.137251	0.622182	1.14223	58	Irak4,Grk2,Plcg1,Cltc,Slc2a1,Actr2,Prkar2a,Rps6ka3,Map2k3,Ralb,Acaca,Smad2,Arf1,Calr,Cab39l,E2f1,Pak4,Pten,Atf1,Gsk3b,Itpr2,Hsp90b1,Eif4e,Ywhab,Tnfrsf1a,Cab39,Akt1s1,Pdk1,Rac1,Ddit3,Arpc3
GSEAPos_D5_vs_D5LM	HALLMARK_OXIDATIVE_PHOSPHORYLATION	0.360639	0.426846	0.0607719	0.550527	1.02922	109	Atp1b1,Hspa9,Atp5a1,Cox10,Afg3l2,Ndufa2,Idh3b,Ndufc2,Mfn2,Opa1,Pdha1,Por,Ogdh,Hadha,Hccs,Acaa1a,Acadsb,Immt,Timm50,Acadvl,Cyb5r3,Aco2,Idh2,Dld,Mrps15,Vdac1,Cycs,Pmpca,Timm13,Idh3a,Atp6v1c1,Pdhb,Mrps30,Rhot1,Cs,Cpt1a,Acat1,Mrps22,Timm9,Uqcrc1
GSEAPos_D5_vs_D5LM	HALLMARK_APOPTOSIS	0.0169723	0.0586706	0.352488	0.63986	1.18805	85	F2r,Btg3,Tap1,Rock1,Etf1,Rhob,Slc20a1,Igf2r,Isg20,Psen1,Gsr,Ier3,Irf1,Sat1,Ppp2r5b,Top2a,Fdxr,Ccnd2,Clu,Casp9,Brca1,Rela,Cdc25b,Ifitm3,Casp8,Jun,Sc5d,Smad7,Casp2,Pdcd4,Gstm2
GSEAPos_D5_vs_D5LM	HALLMARK_TGF_BETA_SIGNALING	0.445554	0.473994	0.0509083	0.565611	1.01732	31	Serpine1,Slc20a1,Eng,Pmepa1,Apc,Arid4b,Ppm1a,Sptbn1,Wwtr1,Thbs1,Smad7,Ctnnb1,Smurf2,Bmpr1a,Skil,Id1
GSEAPos_D5_vs_D5LM	HALLMARK_HEDGEHOG_SIGNALING	0.985015	0.985015	0.00562708	0.367027	0.649306	22	Myh9,Vegfa,Rasa1,Ets2,Ldb1,Pml,Nf1
GSEAPos_D5_vs_D5LM	HALLMARK_PROTEIN_SECRETION	0.164835	0.242405	0.102822	0.603424	1.10841	59	Cav2,Igf2r,Arfgef2,Cltc,Ap3s1,Snx2,Rps6ka3,Lman1,Rab22a,Bet1,Gosr2,Arf1,Ap2s1,Ykt6,Rab2a,Rab5a,Stx7,Tmx1,Atp1a1,Sec31a,Tmed2,Gbf1,Golga4,Copb1,Ap3b1,Dnm1l,Mon2,Kif1b,Stx16,Clcn3,Yipf6,Uso1
GSEAPos_D5_vs_D5LM	HALLMARK_XENOBIOTIC_METABOLISM	0.283716	0.363739	0.0725352	0.562256	1.04724	94	Nqo1,Aldh9a1,Serpine1,Marchf6,Gsr,Dhps,Tmem97,Ptges3,Por,Acox2,Pgd,Slc1a5,Mthfd1,Aco2,Nmt1,Slc35b1,Maoa,Cndp2,Slc12a4,Ahcy,Aldh2,Lonp1,Abcc3,Abhd6,Csad,Tnfrsf1a,Slc6a6,Sertad1,Acp1,Gcnt2,Upb1,Lpin2,Gsta1,Slc35d1,Aldh3a1,Fah
GSEAPos_D5_vs_D5LM	HALLMARK_DNA_REPAIR	0.0589411	0.122794	0.183024	0.614309	1.14215	92	Arl6ip1,Nme4,Mpg,Nt5c3,Tarbp2,Rala,Nelfcd,Sac3d1,Srsf6,Eif1b,Usp11,Ercc3,Eloa,Pom121,Pold3,Ssrp1,Zwint,Rfc5,Impdh2,Rnmt,Vps37b,Nfx1,Sec61a1,Polr2a,Bcam,Pole4,Tmed2,Gtf2h1,Guk1,Nelfe,Pold1,Nudt9,Rad51,Itpa,Dctn4
GSEAPos_D5_vs_D5LM	HALLMARK_COMPLEMENT	0.0202765	0.0596368	0.352488	0.635149	1.17971	88	Ccl5,Serpinb2,Irf7,Mmp13,Serpine1,Usp14,Pdgfb,Me1,Prkcd,Psen1,Irf1,Dusp5,Cebpb,Col4a2,Clu,Casp9,Lyn,Gnai2,Hspa5,Pim1,Cxcl1,Kif2a
GSEAPos_D5_vs_D5LM	HALLMARK_MTORC1_SIGNALING	0.000262025	0.00262025	0.498493	0.662341	1.24477	149	Egln3,Fads2,Sord,Cyp51,Scd1,Bhlhe40,Scd2,Hspa9,Fads1,Sqle,Pgm1,Asns,Hmgcs1,Etf1,Idi1,Mthfd2,Insig1,Dhcr24,Niban1,Me1,Nampt,Ifrd1,Rpn1,Plod2,Stard4,Hmgcr,Rdh11,Abcf2,Slc2a1,Acly,Gsr,Hk2,Tmem97,Actr2,Slc1a4,Map2k3,Tes,Stip1,Bub1,Acaca,Hspa4,Immt,Pfkl,Fdxr,Cyb5b,Pdap1,Canx,Ero1a,Skap2,Calr,Slc1a5,Nmt1,Hspa5,Got1,Slc7a5,Ccng1,Eprs,Ykt6,Txnrd1,Psma4,Gsk3b,Gmps,Dhfr,Hsp90b1,Plk1,Psat1,Sc5d,Psmd12,Gtf2h…
GSEAPos_D5_vs_D5LM	HALLMARK_MYOGENESIS	0.0187746	0.0586706	0.352488	0.645402	1.19883	87	Tpd52l1,Igfbp7,Nqo1,Scd1,Bhlhe40,Scd2,Ifrd1,Kifc3,Speg,Chrnb1,Sorbs1,Hbegf,Myh9,Col4a2,Clu,Fdps,Wwtr1,Syngr2,Foxo4,Acsl1,Svil,Tpm2,Pdlim7,Ocel1,Rb1,Klf5,Gaa,Tead4,Gsn
GSEAPos_D5_vs_D5LM	HALLMARK_INTERFERON_ALPHA_RESPONSE	2.56293e-07	6.40732e-06	0.674963	0.802898	1.48272	68	Rsad2,Ifit3,Isg15,Usp18,Herc6,Tap1,Ifi44,Irf7,Bst2,Gbp3,Rtp4,Oas1g,Parp9,Oasl1,Oas1a,Ddx60,Parp14,Lgals3bp,Nub1,Ifi35,Ogfr,Isg20,Cmtr1,Trim5,Trim25,Irf1,Eif2ak2,Cnp,Samd9l
GSEAPos_D5_vs_D5LM	HALLMARK_IL2_STAT5_SIGNALING	0.115884	0.193355	0.126254	0.595648	1.10853	93	Ckap4,Gbp3,Bhlhe40,Glipr2,Ncs1,Lif,Rhob,Tgm2,Igf2r,Slc29a2,St3gal4,Hk2,Odc1,Snx9,Klf6,Huwe1,Nop2,Ccnd2,Cxcl10,Slc1a5,Cd81,Ncoa3,Uck2,Pim1,Syngr2,Ifitm3,Ahnak,Rgs16,Ahcy,Spred2,Swap70,Ndrg1,P4ha1,Csf1,Lrig1,Cdc42se2,Bcl2l1,Lrrc8c,Ahr,Anxa4,Prkch,Mapkapk2,Pou2f1,Alcam,Spry4,Fah,Prnp,Cd44,Phtf2,Il4ra,Xbp1,She
GSEAPos_D5_vs_D5LM	HALLMARK_KRAS_SIGNALING_UP	0.032967	0.0749251	0.248911	0.622446	1.15935	94	Mmp9,Wnt7a,Plau,F2rl1,Lif,Ephb2,Usp12,Mmp10,Eng,Evi5,Trib2,Hbegf,Ammecr1,Ptgs2,Ccnd2,Cxcl10,Ero1a,Btbd3,Cab39l,Mmd,Wdr33,Bpgm,Yrdc,Rgs16,Ptcd2,Nin,Trib1
GSEAPos_D5_vs_D5LM	HALLMARK_COAGULATION	0.034965	0.0760109	0.24134	0.654023	1.19899	55	Mmp9,Serpinb2,Plau,Serpine1,Crip2,Pdgfb,Pef1,Mmp10,Usp11,Acox2,Clu,Casp9,Sh2b2,Capn5,Rapgef3,Thbs1
GSEAPos_D5_vs_D5LM	HALLMARK_ESTROGEN_RESPONSE_EARLY	0.030969	0.0749251	0.257206	0.61727	1.15541	113	Tpd52l1,Car12,Mapt,Bhlhe40,Tgif2,Aldh3b1,Amfr,Fasn,Fos,Slc39a6,Farp1,Tgm2,Rhobtb3,Slc2a1,Mybbp1a,Unc119,Foxc1,Med13l,Slc1a4,Gja1,Slc16a1,Syngr1,Slc7a5,Podxl,Rps6ka2,Aff1,Fkbp4
GSEAPos_D5_vs_D5LM	HALLMARK_HYPOXIA	0.031968	0.0749251	0.252961	0.618269	1.1562	110	Car12,Bhlhe40,Pgm1,Serpine1,Pdgfb,Slc25a1,Aldoc,Ccn1,Fos,Ndst1,Tgm2,Isg20,Zfp36,Pfkp,Grhpr,Gpc1,Slc2a1,Hk2,Ccn2,Nr3c1,Ier3,Gys1,Tes,Klf6,Pfkl,Myh9,Tpst2,Ero1a,Fosl2,Prkca,Hspa5,Galk1,Pnrc1,Hk1,Col5a1,Pim1,Pdk3,Jun,Vhl,Mxi1,Cavin1,Vegfa,Cited2,Ndrg1,P4ha1,Slc6a6,Gaa,Glrx,Pdk1,Gcnt2,Gapdh,Ddit3,Zfp292,Wsb1
GSEAPos_D5_vs_D5LM	HALLMARK_ADIPOGENESIS	0.273726	0.360166	0.0743625	0.557602	1.04522	128	Pgm1,Lpcat3,Slc25a1,G3bp2,Samm50,Me1,Ubc,Dgat1,Reep5,Cpt2,Coq9,Acads,Acly,Bcl6,Pim3,Ptcd3,Sorbs1,Por,Rnf11,Immt,Pfkl,Ubqln1,Rab34,Gphn,Coq3,Aplp2,Slc1a5,Aco2,Nmt1,Dld,Bcl2l13,Cmpk1,Agpat3,Chuk,Aldh2,Pdcd4,Uck1,Idh3a,Vegfb,Cavin1,Nkiras1,Slc25a10,Ywhag,Cs,Gpam,Tob1,Elovl6,Uqcrc1,Acadl,Coq5,Slc19a1,Esrra,Ppm1b,Araf,Sod1,Elmod3,Cd151,Fah,Ak2,Hspb8,Gpat4,Tst,Preb,Enpp2,Rmdn3,Uqcrq,Hadh,Mdh2,Abcb8,Grp…
GSEAPos_D5_vs_D5LM	HALLMARK_ESTROGEN_RESPONSE_LATE	0.0117325	0.0538671	0.38073	0.642335	1.20157	111	Btg3,Ass1,Tpd52l1,Car12,Sord,Mapt,Aldh3b1,Amfr,Fos,Farp1,Isg20,Zfp36,Lamc2,Foxc1,Slc1a4,Prkar2b,Top2a,Slc16a1,Acox2,Emp2,Impa2,Rabep1,Idh2,Slc7a5,Rps6ka2,Aff1,Fkbp4,Aldh3a2
GSEAPos_D5_vs_D5LM	HALLMARK_CHOLESTEROL_HOMEOSTASIS	0.00297835	0.021274	0.431708	0.726447	1.3265	50	Fads2,Mvd,Cyp51,Scd1,Scd2,Sqle,Hmgcs1,Idi1,Fasn,Niban1,Aldoc,Stard4,Mvk,Hmgcr,Jag1,Tmem97,Antxr2,Clu,Fdps,Pcyt2,Pnrc1,Pmvk,Pdk3,Srebf2
GSEAPos_D5_vs_D5LM	HALLMARK_EPITHELIAL_MESENCHYMAL_TRANSITION	0.0749251	0.144087	0.160801	0.606992	1.12855	92	Crlf1,Serpine1,Fbln2,Ccn1,Rhob,Plod2,Tgm2,Gpc1,Pmepa1,Lamc2,Tpm1,Qsox1,Ccn2,Sdc1,Sat1,Col7a1,Gja1,Wipf1,Col4a2,Col5a1,Mcm7,Cxcl1,Thbs1,Sgcb,Jun,Tpm2,Htra1,Vegfa,Colgalt1
GSEAPos_D5_vs_D5LM	HALLMARK_UV_RESPONSE_UP	0.0123303	0.0538671	0.38073	0.642047	1.19488	93	Btg3,Tap1,Asns,Fos,Rhob,Prkcd,Rpn1,Dgat1,Fosb,Irf1,Ago2,Cnp,Grina,Stip1,Mark2,Acaa1a,Cdc34,Cyb5b,Arrb2,Pdap1,Ddx21,Creg1,Ap2s1,Lyn,Maoa,Ykt6,Tyro3,Fkbp4,Cxcl1,Nr4a1,Hnrnpu,Stard3,Ppp1r2,H2ax,Spr,Tars,Atp6v1c1
GSEAPos_D5_vs_D5LM	HALLMARK_SPERMATOGENESIS	0.375624	0.426846	0.0588438	0.569973	1.03992	49	Braf,Slc12a2,Ide,Prkar2a,Ift88,Ip6k1,Bub1,Pias2,Chfr,Nf2,Coil,Mllt10,Adcyap1,Rad17,Zc3h14,Csnk2a2,Vdac3,Pebp1,Dbf4,Ncaph,Psmg1,Topbp1,She,Ezh2,Gstm5
GSEAPos_D5_vs_D5LM	HALLMARK_IL6_JAK_STAT3_SIGNALING	0.421578	0.466924	0.0534572	0.565391	1.02796	44	Stat1,Irf1,Ptpn1,Socs3,Cxcl10,Pim1,Cxcl1,Il12rb1,Jun,Ptpn2,Tnfrsf1a,Csf1,Il13ra1,Stat2,Stat3,Tnfrsf12a,Myd88,Cd44,Il4ra,Ptpn11,Crlf2,Il6st,Tnfrsf1b,Cbl,Tlr2,Il17ra,Hmox1,Il1r1,Tnfrsf21
GSEAPos_D5_vs_D5LM	HALLMARK_REACTIVE_OXYGEN_SPECIES_PATHWAY	0.42957	0.466924	0.0525899	0.57675	1.0262	25	Nqo1,Mgst1,Pfkp,Gsr,Txnrd1,Ptpa,Glrx,Egln2,Oxsr1,Sod1,Prnp,G6pdx,Pdlim1
GSEAPos_D5_vs_D5LM	HALLMARK_ANDROGEN_RESPONSE	0.0679321	0.135864	0.169571	0.622751	1.14925	70	Sord,Scd1,Scd2,Fads1,Hmgcs1,Idi1,Insig1,Dhcr24,Hmgcr,Stk39,Pgm3,Pmepa1,Inpp4b,Gsr,Appbp2,Rps6ka3,Sat1,Lman1,Camkk2,Pa2g4,Uap1,Ell2,Pias1,Abcc4,Ube2j1,Sms,Ndrg1,Fkbp5,B4galt1,Ncoa4,Zmiz1,Adamts1,Gpd1l,Zbtb10,Xrcc5,Rrp12,Srp19,Srf,Actn1,Ube2i
GSEAPos_D5_vs_D5LM	HALLMARK_MYC_TARGETS_V2	0.11988	0.193355	0.123842	0.632834	1.14807	41	Sord,Tcof1,Slc29a2,Utp20,Mybbp1a,Hk2,Tmem97,Noc4l,Cbx3,Pa2g4,Ipo4,Tbrg4,Nop2,Nop56,Plk1,Mcm5,Wdr43,Las1l,Srm,Hspd1,Prmt3,Slc19a1
GSEAPos_D5_vs_D5LM	HALLMARK_WNT_BETA_CATENIN_SIGNALING	0.0839161	0.1554	0.151149	0.704649	1.23765	18	Cul1,Jag1,Axin1,Csnk1e,Ccnd2,Skp2,Ctnnb1,Hdac2,Notch1
GSEAPos_D5_vs_D5LM	HALLMARK_PEROXISOME	0.0268851	0.0746807	0.352488	0.668936	1.22292	53	Aldh9a1,Fads1,Idi1,Dhcr24,Ctps,Rdh11,Ide,Abcd3,Fis1,Acaa1a,Top2a,Ercc3,Siah1a,Fdps,Ctbp1,Idh2,Gnpat,Acsl1,Ywhah,Cln6,Acsl5,Smarcc1,Eci2,Pex6,Slc25a17
GSEAPos_D5_vs_D5LM	HALLMARK_BILE_ACID_METABOLISM	0.20979	0.291375	0.0886261	0.603636	1.09924	45	Fads2,Aldh9a1,Fads1,Idi1,Dhcr24,Abcd3,Fdxr,Idh2,Gnpat,Acsl1,Acsl5
GSEAPos_D5_vs_D5LM	HALLMARK_INTERFERON_GAMMA_RESPONSE	9.78367e-10	4.89183e-08	0.788187	0.765227	1.43381	124	Rsad2,Ifit3,Ccl5,Isg15,Mettl7b,Oas2,Usp18,Herc6,Zbp1,Tap1,Ifi44,Irf7,Oas3,Bst2,Gbp3,Stat1,Rtp4,Gbp4,Oasl1,Ddx60,Mthfd2,Nampt,Parp14,Lgals3bp,Rapgef6,Rnf213,Ifi35,Hif1a,Ogfr,Isg20,Cmtr1,Tapbp,Pfkp,Trim25,Irf1,Eif2ak2,Lats2,Samd9l,Ptpn1,Sppl2a,Socs3,Ptgs2,Cxcl10
GSEAPos_D5_vs_D5LM	HALLMARK_APICAL_SURFACE	0.367632	0.426846	0.0598603	0.60652	1.06052	17	Mal,Crybg1,Brca1,Lyn,Akap7,B4galt1,Dcbld2,Lypd3,Gstm5
GSEAPos_D5_vs_D5LM	HALLMARK_ALLOGRAFT_REJECTION	0.000966438	0.00805365	0.477271	0.698987	1.29324	77	F2r,Ccl5,Mmp9,Tap1,Irf7,Stat1,Tap2,Lif,Eif3j1,Hif1a,Tapbp,Eif3a,Csk,Galnt1,Ccnd2,Brca1,Lyn
GSEAPos_D5_vs_D5LM	HALLMARK_TNFA_SIGNALING_VIA_NFKB	9.19372e-05	0.00153229	0.538434	0.68949	1.29126	119	Btg3,Ccl5,Serpinb2,Tap1,Bhlhe40,Plau,F2rl1,Serpine1,Per1,Lif,Sik1,Egr1,Nampt,Ccn1,Fos,Rhob,Jag1,Zfp36,Pmepa1,Fosb,Bcl6,Ier3,Irf1,Sat1,Map2k3,Dusp5,Hbegf,Cebpb,Klf2,Klf6,Socs3,Slc16a6,Ptgs2,Cxcl10,Fosl2,Pnrc1,Rela,Kdm6b,Yrdc,Cxcl1,Ifih1,Nr4a1,Il23a,Jun,Hes1,Trib1
GSEAPos_D5_vs_D5LM	HALLMARK_INFLAMMATORY_RESPONSE	0.000234684	0.00262025	0.518848	0.702515	1.30494	86	Cd82,Ccl5,Irf7,Bst2,Rtp4,Serpine1,Lif,Nampt,Hif1a,Slc7a1,Psen1,Tapbp,Irf1,Eif2ak2,Met,Hbegf,Has2,Klf6,Cxcl10,Lyn,Rela
GSEAPos_D5_vs_D5LM	HALLMARK_UNFOLDED_PROTEIN_RESPONSE	0.126873	0.198239	0.119888	0.595165	1.10554	86	Hspa9,Asns,Kif5b,Mthfd2,Dcp2,Nop14,Slc1a4,Iars,Cebpb,Exosc10,Tatdn2,Cxxc1,Ero1a,Gosr2,Srpr,Calr,Lsm4,Hspa5,Eef2,Slc7a5,Nop56,Rps14,Xpot,Mtrex,Aldh18a1,Srprb,Atf4,Ddx10,Hsp90b1,Psat1,Cnot6,Eif4e,Sec31a,Exoc2,H2ax,Tars,Sdad1,Vegfa,Parn,Eif2ak3,Bag3,Dctn1,Paip1
